# Supplementary material for: Design of a Novel Sericite–Phosphoric Acid Framework for Enhancement of Pb(II) Adsorption
Source: Molecules. 2023 Nov 2;28(21):7395. doi: 10.3390/molecules28217395 (PMC10649698; doi:10.3390/molecules28217395)
Supplement: Supplementary file 1 [file molecules-28-07395-s001.zip]

Archive with 1 entries (1 files):
- molecules-2622043-supplementary.pdf
